# Supplementary material for: Novel Chlorin e6-Curcumin Derivatives as a Potential Photosensitizer: Synthesis, Characterization, and Anticancer Activity
Source: Pharmaceutics. 2023 May 23;15(6):1577. doi: 10.3390/pharmaceutics15061577 (PMC10300926; doi:10.3390/pharmaceutics15061577)
Supplement: Supplementary file 1 [file pharmaceutics-15-01577-s001.zip]

Archive with 1 entries (1 files):
- pharmaceutics-2374901-supplementary.pdf
